# Supplementary material for: Evaluation of canine prostate volume in calculated tomographic images - comparison of two assessment methods
Source: BMC Vet Res. 2019 Oct 22;15:361. doi: 10.1186/s12917-019-2106-3 (PMC6806524; doi:10.1186/s12917-019-2106-3)
Supplement: Supplementary file 2 — Additional file 2. The table shows the actual volume of phantoms and the prostate glands exentered from cadavers. Furthermore their volume measured with three different methods is shown. In the prostate glands, sex (m=male, n=neutred) and weight of the deceased animal is added. [file 12917_2019_2106_MOESM2_ESM.xls]

## Sheet: Tabelle1
Phantom/cadaver	Volume with Amira (cm³) 1	Actual volume (cm³) 1	Volume with Wrap (cm³)	Volume with Formula (cm³)	Sex1	Weight (kg)1
Sphere Balloon	50.535	51	50.1799	41.1811	­	­
Tube Balloon	9.00495	7.4	5.27211	5.29092	­	­
Wiggly Tube Balloon	12.7572	10.4	28.8179	8.26542	­	­
PVC-sphere H	30.9236	30	38.3399	25.5558	­	­
PVC-sphere I	38.006	35	45.113	32.5295	­	­
PVC-sphere C	32.9736	30.33	42.5219	23.1491	­	­
Cadaver #1	33.0304	35	37.4685	22.5065	m	34.9
Cadaver #2	9.40745	10.67	13.1966	9.46314	m	5.1
Cadaver #3	7.47431	11	7.93795	5.86886	m	18
Cadaver #4	63.24	69.33	65.71	58.63	m	30
Cadaver #5	3.78	6.33	6.95	4.01	n	35.2
1 Data recieved from previously published paper: Haverkamp, K., Harder, L. K., Kuhnt, N. S. M., Lüpke, M., Nolte, I., & Wefstaedt, P. (2019). Validation of canine prostate volumetric measurements in computed tomography determined by the slice addition technique using the Amira program. BMC veterinary research, 15(1), 49.
